# Supplementary material for: Ellagic Acid Alleviates Diquat-Induced Jejunum Oxidative Stress in C57BL/6 Mice through Activating Nrf2 Mediated Signaling Pathway
Source: Nutrients. 2022 Mar 5;14(5):1103. doi: 10.3390/nu14051103 (PMC8912502; doi:10.3390/nu14051103)
Supplement: Supplementary file 1 [file nutrients-14-01103-s001.zip]

Archive with 1 entries (1 files):
- nutrients-1575758-supplementary.pdf
